# Supplementary material for: Newborn Screening for Fabry Disease in Northeastern Italy: Results of Five Years of Experience
Source: Biomolecules. 2021 Jun 27;11(7):951. doi: 10.3390/biom11070951 (PMC8301924; doi:10.3390/biom11070951)
Supplement: Supplementary file 1 [file biomolecules-11-00951-s001.zip]

Archive with 1 entries (1 files):
- biomolecules-1253797-supplementary.pdf
